# Supplementary material for: Construction of a Plasmid-Free Escherichia coli Strain with Enhanced Heme Supply to Produce Active Hemoglobins
Source: Metabolites. 2025 Feb 23;15(3):151. doi: 10.3390/metabo15030151 (PMC11943725; doi:10.3390/metabo15030151)
Supplement: Supplementary file 1 [file metabolites-15-00151-s001.zip]

Archive with 1 entries (1 files):
- metabolites-3485879-supplementary.pdf
